# Supplementary material for: Detection of Organohalide-Respiring Enzyme Biomarkers at a Bioaugmented TCE-Contaminated Field Site
Source: Front Microbiol. 2019 Jun 27;10:1433. doi: 10.3389/fmicb.2019.01433 (PMC6610324; doi:10.3389/fmicb.2019.01433)
Supplement: Supplementary file 11 [file Data_Sheet_5.ZIP]

Archive with 1 entries (1 files):
- AllFieldSamples_KB1_072018.xlsb
